# Supplementary material for: Mitochondrial pyruvate carrier 1 mediates abscisic acid-regulated stomatal closure and the drought response by affecting cellular pyruvate content in Arabidopsis thaliana
Source: BMC Plant Biol. 2017 Nov 22;17:217. doi: 10.1186/s12870-017-1175-3 (PMC5700692; doi:10.1186/s12870-017-1175-3)
Supplement: Supplementary file 1 — Validation of the mpc1 mutant, the overexpressing line OE-1, and the complementation line C-1; Figure S2. The phenotype of the overexpressing line OE-2 and complementation line C-2; Figure S3. Phenotypic analysis of Col-0 and the mpc1 mutant under drought stress conditions; Figure S4. Slow-type anion channel activity in the overexpressing line OE-2 and complementation line C-2 guard cells; Figure S5. Patch clamp whole-cell recordings of slow-type anion currents in Col-0 guard cell protoplasts under control condition and treated with 50 μM ABA and 100 μM pyruvate; Table S1. List of primers used in this study. (ZIP 11739 kb) [file 12870_2017_1175_MOESM1_ESM.zip]

Archive with 6 entries (6 files):
- TableS1.tif
- FigS5.tif
- FigS4.tif
- FigS3.tif
- FigS2.tif
- FigS1.tif
