# Supplementary material for: Mitochondrial pyruvate carrier 1 mediates abscisic acid-regulated stomatal closure and the drought response by affecting cellular pyruvate content in Arabidopsis thaliana
Source: BMC Plant Biol. 2017 Nov 22;17:217. doi: 10.1186/s12870-017-1175-3 (PMC5700692; doi:10.1186/s12870-017-1175-3)
Supplement: Supplementary file 2 — Stomatal movement raw data; Table S2. Water loss rate raw data; Table S3. ROS fluorescence intensity raw data; Table S4. Patch clamp raw data. (ZIP 60 kb) [file 12870_2017_1175_MOESM2_ESM.zip]

Archive with 4 entries (4 files):
- Table-S4 Patch Clamp.xlsx
- Table-S2 Water loss rate.xlsx
- Table-S3 ROS  fluorescence intensity.xlsx
- Table-S1 Stomatal movement.xlsx
