# Supplementary material for: Mitochondrial pyruvate carrier 1 mediates abscisic acid-regulated stomatal closure and the drought response by affecting cellular pyruvate content in Arabidopsis thaliana
Source: BMC Plant Biol. 2017 Nov 22;17:217. doi: 10.1186/s12870-017-1175-3 (PMC5700692; doi:10.1186/s12870-017-1175-3)
Supplement: Supplementary file 2 — Stomatal movement raw data; Table S2. Water loss rate raw data; Table S3. ROS fluorescence intensity raw data; Table S4. Patch clamp raw data. (ZIP 60 kb) [file 12870_2017_1175_MOESM2_ESM.zip › Table-S4 Patch Clamp.xlsx]

## Sheet: mpc1,OE,C
Col-0-C								Col-0-ABA
-145	-115	-85	-55	-25	5	35		-145	-115	-85	-55	-25	5	35
-8.4304	-5.1544	-3.3678	-2.4212	-1.4516	-0.4298	0.8598		-51.1733	-42.4346	-33.2577	-23.9438	-14.1215	-3.849	6.584
-9.6086	-5.787	-3.7716	-2.3582	-1.2375	0.6057	3.3756		-58.0529	-47.5542	-36.8942	-25.9015	-14.8276	-3.2649	8.5185
-5.6767	-3.2566	-1.683	-0.4983	1.2094	3.0639	6.5413		-70.5406	-47.8862	-34.9215	-24.8995	-16.3962	-7.2264	1.755
-4.0166	-3.4162	-0.8203	-0.246	0.1703	0.5701	1.1051		-55.2824	-40.7759	-31.0311	-21.368	-13.3928	-5.8426	2.0274
-2.9136	-1.6629	-0.8431	-0.3413	0.1888	0.7836	1.2944		-40.2923	-38.446	-33.5438	-25.6125	-18.2271	-7.4952	3.8105
-3.6179	-1.5591	-1.1412	-0.8993	-0.8538	0.3243	0.8062		-73.6629	-61.7478	-49.6351	-37.5548	-24.8992	-11.3107	3.5692
-16.4097	-19.254	-14.5404	-12.9172	-8.1318	-3.8241	-0.001878		-47.7233	-37.5648	-29.5082	-19.379	-10.8167	-3.6702	3.7918
mpc1-C								mpc1-ABA
-145	-115	-85	-55	-25	5	35		-145	-115	-85	-55	-25	5	35
-8.1247	-4.6274	-3.4376	-2.2853	-1.2973	-0.0279	1.0167		-59.9679	-49.799	-38.3374	-27.6788	-17.8776	-8.9242	-0.4182
-5.9134	-4.2046	-2.2367	-1.2459	-0.4843	0.1916	0.8276		-46.657	-35.3104	-28.3234	-21.5845	-14.3939	-7.3961	-0.3221
-4.6875	-2.7718	-1.3029	-0.4727	0.0529	0.4849	1.0341		-43.5884	-34.2185	-26.6171	-19.5556	-13.3783	-6.9267	-0.434
-3.3986	-2.4117	-1.5978	-0.6235	0.2034	0.8428	1.3944		-46.9623	-40.4304	-29.6354	-25.9756	-17.6036	-7.7803	1.2838
-4.9123	-2.3861	-1.1675	-0.4735	0.0903	0.6039	0.9698		-61.4475	-40.1221	-26.8585	-17.5856	-10.3212	-3.3703	2.2286
-1.6757	-1.1015	-0.6539	-0.1915	0.1647	0.5878	1.1548		-81.5027	-72.6676	-65.7305	-57.4392	-46.984	-33.467	4.5438
-9.7394	-4.0094	-2.086	-1.0249	0.0305	0.3727	0.429		-121.599	-103.112	-81.6288	-59.8561	-37.4174	-14.1205	10.196
-10.0937	-6.1262	-3.8958	-2.8848	-1.6958	0.0874	1.7061		-140.5	-115.271	-91.2403	-67.6208	-42.5271	-16.7933	10.1997
-10.0658	-6.1057	-3.8961	-2.8862	-1.6984	0.0861	1.7041		-149.285	-121.563	-95.5057	-69.3293	-42.6313	-15.2166	13.9285
-27.353	-14.4372	-5.8762	-2.7389	-1.3796	-0.3118	1.0423		-86.9645	-67.7248	-52.2092	-37.4989	-23.3635	-10.4732	2.86
								-73.0117	-51.1078	-38.7897	-26.8836	-16.2206	-6.9632	2.4116
								-108.874	-91.2625	-73.293	-54.7716	-35.4602	-14.9935	5.4639
								-159.501	-118.835	-85.0335	-59.0453	-34.8244	-13.6711	6.2071
OE-1-C								OE-1-ABA
-145	-115	-85	-55	-25	5	35		-145	-115	-85	-55	-25	5	35
-2.8925	-1.8828	-1.2193	-0.9969	-0.0202	0.5091	0.9768		-30.3721	-22.7032	-16.6728	-10.7286	-5.6778	-1.3914	2.9558
-1.4849	-1.0145	-0.6456	-0.3371	0.1601	0.6772	1.4055		-28.0508	-23.2203	-17.9995	-12.6623	-7.1944	-1.7473	3.766
-2.812	-1.2915	-0.6091	-0.3082	0.0348	0.4308	0.7864		-26.9631	-22.2454	-17.3241	-12.3149	-7.1715	-1.826	3.3895
-2.2753	-1.3215	-0.9499	-0.5059	-0.0892	0.7428	2.6294		-21.2538	-17.3963	-15.5079	-12.3733	-7.9652	-3.6527	0.6912
-12.7837	-9.3298	-5.8155	-2.6838	-0.0546	2.5945	5.3409		-30.9049	-22.676	-16.9668	-11.5705	-6.7747	-2.8076	0.7656
-3.1374	-1.9938	-1.2342	-0.6382	-0.1281	0.4951	1.2084		-21.8244	-15.5327	-11.4141	-7.4037	-4.5684	-1.9262	0.8396
								-41.8213	-42.466	-40.1535	-34.4033	-23.2721	-11.0866	2.1882
								-23.4818	-19.7438	-15.5265	-11.0106	-6.4284	-1.8498	2.8234
								-26.5128	-21.9807	-17.1238	-11.9887	-7.2418	-2.2633	2.5886
								-27.0942	-22.3336	-17.6279	-12.7192	-7.7478	-2.5064	2.7989
								-22.7546	-14.1796	-9.595	-5.9632	-3.1994	-0.579	2.9315
								-21.5496	-22.1413	-14.0272	-7.5278	-1.99	-0.0764	1.7106
								-25.1628	-20.3677	-15.5684	-10.8265	-6.013	-1.1678	3.6721
OE-2-C								OE-2-ABA
-145	-115	-85	-55	-25	5	35		-145	-115	-85	-55	-25	5	35
-2.0899	-1.6437	-0.985	-0.3977	0.171	0.821	1.6116		-28.039	-23.59	-19.1764	-14.9261	-9.2583	-4.0382	0.0655
-2.9735	-1.667	-0.9943	-0.8858	-0.1328	0.4178	1.1841		-25.1975	-17.7161	-15.1284	-10.8199	-6.4351	-3.3904	0.0421
-2.3683	-1.6911	-0.8951	-0.2362	0.4584	1.0704	1.9165		-25.0949	-19.2211	-14.0829	-10.0407	-6.2639	-3.0864	0.1202
-1.8059	-1.3159	-0.7879	-0.5085	-0.0152	0.3263	2.4866		-23.2294	-18.0453	-13.7701	-9.1659	-5.6577	-3.0876	-0.0168
-15.4997	-12.9705	-10.3945	-7.8059	-5.1073	-2.4722	0.2583		-17.0134	-14.605	-12.8481	-10.6666	-6.4777	-2.0605	2.7304
-17.9068	-15.1472	-12.2273	-9.2902	-6.1978	-3.0909	0.09		-26.4334	-20.1339	-15.4339	-9.8489	-6.077	-2.2965	2.5149
-20.2066	-17.07	-13.776	-10.3999	-7.0022	-3.5583	-0.001831		-20.1471	-16.2022	-14.8891	-8.4156	-5.6334	-2.0788	1.8608
-2.4816	-1.7485	-1.0052	-0.5232	0.0986	0.6727	1.2835		-19.173	-17.415	-9.5472	-6.8713	-4.3681	-1.5153	1.905
-1.886	-1.4418	-1.0214	-0.4725	0.0375	0.555	1.0841		-28.5347	-24.4882	-21.4667	-15.986	-10.5206	-4.9893	1.1983
-2.1894	-1.4815	-0.7488	-0.2434	0.0389	0.2671	0.4854		-33.8816	-28.2425	-21.5077	-16.4637	-11.4767	-6.0063	-0.3229
-1.0445	-0.7473	-0.4281	-0.2215	-0.0108	0.2467	0.4352		-28.887	-23.6173	-18.3856	-13.9542	-9.8058	-5.2543	-0.7741
-6.1233	-4.1523	-2.7834	-2.3683	-1.6183	-0.9375	-0.2735		-26.0354	-19.7424	-15.9438	-11.9553	-8.0023	-4.1746	-0.35
-10.3068	-7.8564	-7.2646	-4.1246	-2.0944	-0.6262	0.372		-18.267	-15.0678	-11.0804	-8.3564	-5.5561	-2.7026	0.1749
-4.7303	-2.6601	-1.5697	-0.7216	-0.1459	0.6389	1.7129		-12.2941	-10.2216	-8.2182	-5.9395	-3.7053	-1.6213	0.156
								-22.2579	-20.0451	-11.358	-7.3087	-4.6473	-1.9037	0.5585
								-28.0055	-34.7787	-4.0298	-2.761	-2.9984	-0.5449	1.18
								-20.4492	-13.3765	-9.5161	-6.7692	-4.0237	-1.1804	2.1099
								-41.5593	-7.967	-5.6576	-3.96	-2.1063	-0.1111	1.1008
C-1-C								C-1-ABA
-145	-115	-85	-55	-25	5	35		-145	-115	-85	-55	-25	5	35
-3.0001	-2.2371	-1.4846	-0.5636	0.0147	0.5035	0.8077		-44.0067	-41.7655	-35.9853	-27.1264	-16.9473	-8.7843	-0.4217
-8.4628	-6.9754	-4.9762	-3.7429	-2.9743	-1.5593	0.9994		-57.2997	-53.1206	-36.2443	-25.1631	-16.2936	-6.0736	3.9466
-2.238	-1.1267	-0.3332	0.0995	0.3226	0.5087	0.6836		-58.9143	-42.1357	-29.7825	-21.7214	-14.2254	-5.9812	2.6204
-5.4647	-3.5537	-2.06	-1.2132	-0.4638	0.2803	1.0572		-30.7997	-16.3759	-15.1146	-10.393	-8.0815	-3.0313	1.0895
-3.3667	-1.9134	-1.5969	-1.0143	-0.6261	-0.006175	0.5692		-113.794	-85.1019	-65.5708	-45.3091	-26.6745	-10.9246	4.8237
-10.8986	-4.3638	-0.6394	-0.2655	0.0568	0.4098	0.811		-102.032	-75.9639	-58.4628	-41.3317	-26.0833	-11.2083	2.212
-14.2642	-13.1132	-18.2349	-12.4874	-13.8042	-3.7011	0.5128		-30.0377	-14.7702	-14.6215	-10.6995	-6.0162	-1.9294	5.9978
								-36.2779	-23.9194	-18.4648	-11.7618	-7.2095	-2.1605	3.1033
								-37.3409	-23.1627	-15.0375	-13.067	-6.5697	-2.3816	1.5684
C-2-C								C-2-ABA
-145	-115	-85	-55	-25	5	35		-145	-115	-85	-55	-25	5	35
-4.0417	-2.3367	-1.5321	-0.7824	-0.2881	0.1823	1.4634		-41.0737	-32.3266	-24.6264	-18.2638	-11.8647	-5.5954	0.8358
-4.3587	-4.0223	-2.8289	-1.9681	-1.447	-0.7568	-0.1238		-40.6826	-31.5351	-24.8909	-18.4256	-11.1911	-5.1618	1.2126
-5.1887	-3.5323	-2.3436	-2.182	-1.5349	-0.5554	0.1005		-38.5089	-30.6863	-23.5329	-17.2506	-10.8882	-5.0353	0.8256
-2.4233	-1.3443	-0.8238	-0.2795	0.0926	0.5836	0.9987		-41.5276	-24.7956	-20.8344	-18.7154	-11.1961	-2.2934	2.1778
-4.9852	-1.3551	-0.5483	-0.2906	-0.0714	0.2547	1.2479		-58.2306	-46.8708	-41.772	-33.0276	-23.7228	-10.9159	4.1296
-8.7256	-5.5717	-0.5995	-0.229	-0.0603	0.1905	0.3976		-43.1493	-37.1501	-30.8859	-25.7968	-18.5758	-9.0524	4.7838
-5.1723	-3.2276	-2.0595	-1.3995	-0.5153	0.4887	1.6666		-68.3598	-26.4032	-24.5579	-21.1762	-16.2927	-8.0024	3.9403
								-70.0878	-58.7926	-45.5712	-35.8838	-22.4796	-10.0058	2.5544
								-59.9125	-38.7104	-31.1459	-25.9523	-18.8982	-10.3336	0.0572
								-43.7459	-29.9959	-26.1064	-21.4236	-15.4336	-8.3793	1.0533

## Sheet: Pyruvate treatment
Col-0-C								Col-0-Pyruvate								Col-0-ABA
-145	-115	-85	-55	-25	5	35		-145	-115	-85	-55	-25	5	35		-145	-115	-85	-55	-25	5	35
-21.5076	-18.5627	-15.5659	-11.9148	-8.1678	-4.1358	-0.357		-21.8474	-22.5759	-12.3913	-11.0417	-9.8242	-6.2897	-1.953		-89.1897	-58.509	-41.4472	-26.8665	-17.6511	-8.5343	3.364
-13.6314	-12.7046	-10.6074	-8.5155	-5.3998	-3.3218	-0.4502		-26.2187	-17.9573	-12.6727	-16.3344	-13.3266	-5.9603	5.79		-63.4507	-41.5885	-29.6426	-20.9428	-13.461	-6.2758	2.9277
-19.083	-10.8188	-8.4841	-7.8019	-6.0235	-2.6007	0.828		-12.6041	-9.3309	-2.8989	-1.3728	-0.9981	-0.6543	-0.2646		-64.3743	-41.6604	-31.0583	-23.2941	-13.1155	-4.0997	2.1176
-11.8001	-9.1477	-6.6393	-5.8487	-3.2884	-1.2739	0.6326		-66.7718	-55.155	-46.9499	-38.2047	-28.6035	-19.7571	-9.6055		-65.6307	-92.0018	-58.8066	-36.9126	-18.479	0.9809	8.658
-8.9995	-6.0967	-6.6355	-6.633	-2.133	-0.6068	0.2907		-54.7011	-42.2644	-33.9704	-26.7968	-18.5327	-9.8176	-1.0543		-26.9813	-23.1176	-18.8394	-14.3317	-8.8874	-3.7986	1.2755
-15.8434	-13.7745	-12.2522	-8.6789	-5.504	-2.8365	0.4462		-48.3305	-36.2411	-28.0257	-19.5874	-11.4706	-4.1507	1.0502		-38.2264	-41.8951	-34.9676	-25.8599	-17.0942	-9.3025	-1.0605
-13.7744	-7.7311	-4.7898	-3.2136	-1.7201	-0.6204	1.0748		-61.3534	-38.7982	-29.4754	-22.0031	-14.262	-7.9306	-0.8421		-45.6515	-32.2204	-24.2059	-18.0976	-12.9464	-7.1042	-0.3927
-2.9334	-1.9039	-1.5559	-1.0954	-0.6328	-0.3201	0.1901		-38.2869	-26.2548	-19.5791	-16.3998	-12.1826	-7.0896	0.2003		-38.7755	-26.298	-21.8136	-15.283	-10.9831	-6.2069	-0.7392
-3.309	-2.3232	-1.5815	-1.028	-0.5479	0.0391	0.5148		-31.3863	-23.9727	-18.724	-13.9773	-9.5538	-3.9447	2.1496		-40.0663	-33.5578	-26.865	-22.2924	-14.4535	-8.4718	-1.5107
-6.1912	-5.0732	-4.0275	-2.5204	-0.9849	0.5928	2.5399		-26.4078	-20.7089	-15.979	-10.8602	-8.0289	-3.5927	0.9041		-51.0309	-35.625	-27.5924	-20.439	-13.8493	-7.7134	-1.096
-5.9197	-5.0017	-3.4938	-2.3188	-0.8772	0.698	2.638		-39.2079	-36.9952	-31.9318	-26.5204	-18.9041	-10.9112	-0.7077		-43.9623	-30.2587	-25.5523	-18.8182	-13.2289	-5.929	-0.9043
-3.3369	-2.8881	-2.1655	-1.5561	-0.7593	0.0574	1.0559		-54.0552	-40.3444	-34.0954	-29.9715	-21.6181	-11.7681	-0.5082
-4.1313	-3.0485	-2.3046	-1.6164	-0.8155	0.0928	1.2592		-51.9479	-40.338	-34.5905	-27.3666	-18.3876	-9.5997	0.438
-16.8501	-18.9781	-14.5071	-11.8368	-6.2309	-2.8871	0.5851		-11.1402	-9.8366	-8.5236	-6.914	-4.9513	-2.4599	0.8415
-22.8431	-15.7692	-11.2432	-6.7693	-4.8628	-2.0914	0.6022

## Sheet: ABA+Pyruvate treatment
Col-0-C								ABA+Pyruvate
-145	-115	-85	-55	-25	5	35		-145	-115	-85	-55	-25	5	35
-14.3433	-10.0708	0.9155	0.3052	-7.019	-0.3052	0.3052		-66.2231	-20.4468	-8.2397	-7.3242	-4.5776	0	-2.1362
-20.2515	-21.5114	-11.6793	-7.1189	-2.7568	-5.5583	4.5816		-61.9507	-81.4819	-39.978	-32.3486	-10.376	-10.6812	-0.9155
-20.1416	-9.1553	-2.7466	-6.1035	-2.1362	-1.8311	0.3052		-74.1577	-32.959	-25.9399	-6.4087	-13.4277	-3.9673	1.8311
-11.5967	-7.9346	-14.6484	-2.7466	-0.9155	2.1362	3.3569		-58.2886	-46.0815	-15.564	-13.4277	-12.8174	-8.8501	-4.2725
-17.395	-11.2915	-10.9863	-9.1553	-0.9155	0.9155	0		-54.3213	-43.335	-31.4331	-24.4141	-14.3433	-5.7983	7.6294
-20.7349	-4.2351	-2.1594	5.6018	-1.0907	4.6743	8.8002		-54.3213	-25.3296	-22.8882	-11.5967	-9.1553	-3.9673	0.9155
-15.2588	-7.9346	-0.6104	-5.7983	-5.7983	9.7656	-0.3052		-119.934	-105.591	-39.3677	-27.4658	-13.4277	-13.7329	4.8828
-14.6794	-0.8716	-3.6323	1.3401	-0.3504	0.5422	-3.7879		-64.0869	-28.0762	-21.6675	-10.9863	-8.8501	-3.3569	7.3242
-18.6157	-17.0898	-11.9019	-8.2397	-4.8828	-4.2725	-4.8828
-23.8037	-14.3433	-11.9019	-11.2915	-3.9673	-4.2725	4.2725

## Sheet: rbohDF
Col-0-C								Col-0-Pyruvate
-145	-115	-85	-55	-25	5	35		-145	-115	-85	-55	-25	5	35
-12.4379	-8.6007	-7.2871	-5.4003	-3.7971	-1.5643	0.0339		-29.8658	-12.6034	-8.2045	-3.3177	-1.5053	0.4007	2.0401
-10.3018	-3.9738	-1.8138	-0.5558	0.6624	1.0627	1.8236		-51.2159	-40.0603	-27.582	-14.8665	-9.2754	-4.544	0.5274
-5.5218	-4.928	-2.3297	-0.9147	0.3058	0.9517	2.4406		-27.5693	-8.5562	-4.351	-2.5167	-0.899	-0.0501	1.3483
-8.1277	-6.3736	-4.0247	-2.8864	-1.4671	0.1743	1.4446		-26.5058	-12.897	-6.604	-3.5374	-0.6173	1.6575	3.4144
-9.4051	-5.6246	-4.0886	-1.8135	-0.7564	0.3038	1.7971		-54.0552	-40.3444	-34.0954	-29.9715	-21.6181	-11.7681	-0.5082
-12.5866	-9.8372	-6.5252	-2.5817	-0.2683	1.931	3.876		-51.9479	-40.338	-34.5905	-27.3666	-18.3876	-9.5997	0.438
-13.6102	-9.8919	-1.2401	-0.4907	-0.0351	1.8261	4.1886		-38.2869	-26.2548	-19.5791	-16.3998	-12.1826	-7.0896	0.2003
-9.9486	-6.2609	-5.3717	-4.2169	-2.5668	-0.7688	1.3826		-31.3863	-23.9727	-18.724	-13.9773	-9.5538	-3.9447	2.1496
								-26.4078	-20.7089	-15.979	-10.8602	-8.0289	-3.5927	0.9041
								-39.2079	-36.9952	-31.9318	-26.5204	-18.9041	-10.9112	-0.7077
rbohD/F-C								rbohD/F-Pyruvate
-145	-115	-85	-55	-25	5	35		-145	-115	-85	-55	-25	5	35
-8.8069	-7.2428	-5.1718	-3.8198	-1.9819	-0.2164	1.5396		-13.9633	-10.7781	-7.8453	-5.2488	-2.5781	-0.3067	2.0115
-8.6292	-6.8725	-5.132	-3.5164	-1.8542	-0.0761	1.7524		-7.7247	-6.9788	-4.3671	-3.4289	-1.9774	-0.2469	1.3632
-9.0401	-7.1113	-5.5197	-3.9352	-2.3059	-0.7628	0.7618		-12.4888	-8.9336	-5.2606	-1.6043	-0.3271	0.8806	2.0175
-14.1834	-9.3052	-6.7309	-6.3837	-3.055	-1.2068	0.4196		-12.8835	-5.3081	-3.7322	-1.6271	-1.2125	0.1481	1.643
-11.5225	-8.9299	-6.6891	-4.4523	-2.6796	-0.7426	1.1001		-14.2377	-11.7753	-9.2915	-6.5887	-1.0164	0.5184	2.0276
-5.4986	-4.357	-3.0176	-2.0633	-1.0361	0.1495	1.031		-5.7433	-3.3663	-1.8244	-0.3436	0.9324	2.0943	3.3378
-15.7326	-14.4174	-12.8144	-8.3019	-3.7275	0.6081	3.4614		-15.7198	-8.7134	-5.483	-3.918	-1.2984	2.6441	10.4562
