# Supplementary material for: Mitochondrial pyruvate carrier 1 mediates abscisic acid-regulated stomatal closure and the drought response by affecting cellular pyruvate content in Arabidopsis thaliana
Source: BMC Plant Biol. 2017 Nov 22;17:217. doi: 10.1186/s12870-017-1175-3 (PMC5700692; doi:10.1186/s12870-017-1175-3)
Supplement: Supplementary file 2 — Stomatal movement raw data; Table S2. Water loss rate raw data; Table S3. ROS fluorescence intensity raw data; Table S4. Patch clamp raw data. (ZIP 60 kb) [file 12870_2017_1175_MOESM2_ESM.zip › Table-S2 Water loss rate.xlsx]

## Sheet: Sheet1
	OE-1	Std.Err	OE-2	Std.Err	mpc1	Std.Err	Col-0	Std.Err	C-1	Std.Err	C-2	Std.Err
0h	0	0	0	0	0	0	0	0	0	0	0	0
1h	33.5062	1.0611	35.6394	1.1204	19.6426	1.882	21.989	1.2276	23.5527	0.9155	22.2821	0.3309
2h	39.8287	1.3087	42.2901	1.2809	25.5155	2.7356	28.7958	2.1642	30.8031	1.0341	29.0518	0.5965
3h	45.1652	1.3459	48.4028	1.2224	29.657	2.63	33.6234	2.3625	36.2305	1.1525	34.129	0.7956
4h	48.2696	1.4083	51.4582	1.3225	33.9916	2.3313	37.7652	2.8205	39.7213	1.1068	38.0459	0.6475
	Col-0	Std.Err	mpc1	Std.Err	nrga1	Std.Err	mpc1/nrga1	Std.Err
0h	0	0	0	0	0	0	0	0
1h	33.4337	3.2122	27.9588	1.2597	21.9837	1.8551	25.1482	1.4446
2h	42.9318	2.903	36.0418	2.2511	30.3186	1.849	32.682	1.617
3h	49.7061	2.6472	41.4486	2.8688	36.9038	1.8872	37.8403	1.8937
4h	55.8299	2.3976	46.1162	3.0984	43.3122	2.1838	42.7829	2.1243
