# Supplementary material for: Mitochondrial pyruvate carrier 1 mediates abscisic acid-regulated stomatal closure and the drought response by affecting cellular pyruvate content in Arabidopsis thaliana
Source: BMC Plant Biol. 2017 Nov 22;17:217. doi: 10.1186/s12870-017-1175-3 (PMC5700692; doi:10.1186/s12870-017-1175-3)
Supplement: Supplementary file 2 — Stomatal movement raw data; Table S2. Water loss rate raw data; Table S3. ROS fluorescence intensity raw data; Table S4. Patch clamp raw data. (ZIP 60 kb) [file 12870_2017_1175_MOESM2_ESM.zip › Table-S3 ROS fluorescence intensity.xlsx]

## Sheet: Sheet1
Control		Pyruvate		ABA		ABA+Pyruvate
Mean		Mean		Mean		Mean
6.552		11.741		24.377		29.556
9.982		4.286		11.95		26.867
9.372		9.411		14.62		28.505
9.009		8.058		8.183		31.387
4.481		9.849		15.615		20.385
8.196		9.44		11.557		23.684
4.611		17.44		17.295		19.597
14.644		5.797		7.866		33.224
13.766		4.419		14.769		21.29
7.62		10.116		12.515		27.02
10.245		10.436		14.889		14.991
4.816		10.298		13.346		14.353
3.532		4.305		7.832		12.142
7.76		9.855		14.629		16.569
8.889		9.67		21.337		12.685
4.276		10.418		15.043		13.301
13.145		13.311		13.769		11.902
7.682		10.094		9.765		15.979
5.843		11.561		17.69		9.708
7.978		11.777		13.167		13.048
8.392		10.606		11.722		13.181
3.71		10.342		12.728		10.032
4.78		7.328		10.999		8.688
5.128		5.8		7.649		10.537
3.401		8.568		12.558		10.279
3.211		6.369		12.515		10.26
7.892		15.809		11.234		10.572
7.118		18.788		14.35		10.978
7.384		19.176		14.095		21.064
6.999		13.142		16.066		10.955
7.386		17.961		17.69		9.892
5.985		6.247		17.422		14.791
4.108		16.276		20.659		14.094
5.764		7.652		15.1345		17.501
3.868		12.517		21.5688		10.591
4.839		11.288				33.719
4.18		10.052				33.082
3.608		8.554				30.582
		12.551				32.814
		9.531				32.891
		14.014				17.073
		13.77				21.672
		16.836				23.855
		7.5				29.142
		9.48				28.642
		7.443
		12.718
		16.497
		7.803
		11.069
		7.306
