# Supplementary material for: Mitochondrial pyruvate carrier 1 mediates abscisic acid-regulated stomatal closure and the drought response by affecting cellular pyruvate content in Arabidopsis thaliana
Source: BMC Plant Biol. 2017 Nov 22;17:217. doi: 10.1186/s12870-017-1175-3 (PMC5700692; doi:10.1186/s12870-017-1175-3)
Supplement: Supplementary file 2 — Stomatal movement raw data; Table S2. Water loss rate raw data; Table S3. ROS fluorescence intensity raw data; Table S4. Patch clamp raw data. (ZIP 60 kb) [file 12870_2017_1175_MOESM2_ESM.zip › Table-S1 Stomatal movement.xlsx]

## Sheet: mpc1,OE,C
Width/Length
Col-0-0	Col-0-1	Col-0-10	Col-0-50		mpc1-0	mpc1-1	mpc1-10	mpc1-50		OE-1-0	OE-1-1	OE-1-10	OE-1-50		OE-2-0	OE-2-1	OE-2-10	OE-2-50		C-1-0	C-1-1	C-1-10	C-1-50		C-2-0	C-2-1	C-2-10	C-2-50
0.5968	0.5175	0.6255	0.2463		0.6317	0.5024	0.2402	0.1098		0.7947	0.5526	0.6377	0.3812		0.6897	0.515	0.5774	0.3912		0.6901	0.4531	0.3096	0.2903		0.7119	0.5066	0.3187	0.2316
0.661	0.5268	0.3447	0.3247		0.6958	0.6513	0.2732	0.1322		0.5904	0.5402	0.3751	0.3247		0.6801	0.5959	0.5305	0.3133		0.6135	0.5368	0.41	0.3315		0.768	0.5224	0.3357	0.2161
0.6972	0.5469	0.3275	0.228		0.6009	0.436	0.3068	0.1267		0.6625	0.5885	0.4396	0.3122		0.661	0.5275	0.4435	0.2436		0.7153	0.4534	0.3913	0.257		0.6664	0.5021	0.3391	0.211
0.6415	0.5461	0.3166	0.2618		0.7751	0.4942	0.2385	0.1007		0.7263	0.5679	0.6348	0.3233		0.7438	0.5807	0.5136	0.2766		0.7332	0.5584	0.3491	0.2463		0.6625	0.4892	0.3092	0.2276
0.6755	0.5346	0.316	0.2268		0.6852	0.5112	0.3261	0.1245		0.6439	0.6141	0.3981	0.3544		0.5767	0.6511	0.4706	0.2461		0.6321	0.438	0.5017	0.2264		0.779	0.6034	0.2787	0.2096
0.6301	0.572	0.3597	0.1833		0.746	0.3938	0.2786	0.142		0.729	0.5692	0.4483	0.2679		0.6107	0.6775	0.5233	0.2135		0.6501	0.473	0.3917	0.2486		0.8709	0.5773	0.3125	0.2148
0.8241	0.5636	0.3516	0.2708		0.6692	0.5855	0.2902	0.1203		0.7135	0.6798	0.4622	0.4032		0.762	0.5111	0.397	0.2575		0.6845	0.5114	0.4022	0.2873		0.5169	0.4941	0.2337	0.2053
0.6689	0.662	0.3098	0.2225		0.7049	0.408	0.3194	0.1226		0.599	0.5985	0.5831	0.3465		0.664	0.4499	0.4563	0.2943		0.6243	0.5698	0.432	0.1858		0.6589	0.511	0.2902	0.2202
0.7533	0.5798	0.329	0.2982		0.6268	0.37	0.3606	0.0889		0.5273	0.4715	0.3896	0.271		0.6031	0.5959	0.4947	0.2574		0.6783	0.4329	0.4882	0.302		0.6091	0.5258	0.2832	0.2111
0.6102	0.5225	0.3317	0.2548		0.6265	0.3585	0.3873	0.1305		0.6247	0.5804	0.467	0.3471		0.8028	0.5328	0.4753	0.2779		0.6645	0.4414	0.6225	0.2051		0.7031	0.5877	0.2248	0.204
0.6353	0.4503	0.4666	0.2376		0.6387	0.417	0.3381	0.1235		0.778	0.5314	0.4316	0.403		0.6148	0.6423	0.4465	0.2313		0.567	0.5058	0.4675	0.3225		0.6084	0.5214	0.2788	0.2452
0.5297	0.5473	0.3886	0.2776		0.7173	0.4359	0.2898	0.1228		0.5376	0.6514	0.4465	0.3604		0.6712	0.4861	0.4576	0.2691		0.7341	0.5022	0.4083	0.2112		0.5763	0.5412	0.3068	0.2064
0.61	0.4472	0.3446	0.225		0.5823	0.4613	0.2531	0.1861		0.5508	0.5739	0.5946	0.3799		0.6929	0.6136	0.4933	0.3324		0.5722	0.5593	0.3679	0.2713		0.6418	0.5549	0.2287	0.2471
0.6198	0.4678	0.3335	0.2697		0.5995	0.4424	0.2052	0.1694		0.6723	0.605	0.4723	0.3997		0.7893	0.6711	0.4776	0.3286		0.7478	0.5452	0.4203	0.2643		0.7702	0.5207	0.2654	0.2321
0.6352	0.6044	0.3593	0.2225		0.7047	0.3568	0.2643	0.1542		0.7067	0.4282	0.4637	0.3652		0.7527	0.5943	0.5298	0.3874		0.6968	0.4692	0.4959	0.2582		0.6415	0.5617	0.2654	0.2235
0.6011	0.5504	0.342	0.2955		0.7102	0.3625	0.3153	0.1237		0.7081	0.5455	0.4828	0.2839		0.7223	0.7703	0.4249	0.3363		0.5593	0.4282	0.4086	0.2639		0.6253	0.5223	0.2537	0.2079
0.6611	0.5353	0.3835	0.2808		0.7432	0.4934	0.3329	0.1333		0.7647	0.5947	0.3369	0.2849		0.7043	0.6472	0.5697	0.3932		0.6084	0.4989	0.4396	0.291		0.7058	0.4754	0.2434	0.2137
0.6384	0.5106	0.3046	0.3139		0.6254	0.4231	0.2769	0.152		0.6194	0.7568	0.4986	0.3009		0.6855	0.6788	0.5523	0.3362		0.6174	0.6888	0.3299	0.2517		0.6295	0.5085	0.2223	0.1981
0.6344	0.6092	0.3831	0.2537		0.6683	0.5106	0.2006	0.1733		0.5685	0.6714	0.4527	0.2853		0.624	0.6356	0.5017	0.3882		0.6116	0.5464	0.2592	0.2547		0.6604	0.4855	0.2422	0.2329
0.6025	0.5613	0.3217	0.2389		0.7	0.4874	0.3374	0.1506		0.6404	0.7862	0.4846	0.4428		0.682	0.5862	0.5352	0.3186		0.7038	0.6089	0.3238	0.3194		0.625	0.5142	0.2329	0.222
0.713	0.53	0.4065	0.2831		0.7631	0.4139	0.2656	0.1681		0.6408	0.7888	0.4796	0.2133		0.6691	0.5925	0.5022	0.271		0.7663	0.566	0.4409	0.1804		0.6408	0.578	0.3331	0.2021
0.6536	0.52	0.3478	0.2792		0.6608	0.3369	0.2775	0.1323		0.7005	0.7391	0.4463	0.358		0.7128	0.6355	0.486	0.3471		0.758	0.6002	0.3183	0.1819		0.6947	0.4957	0.2781	0.1598
0.6366	0.5542	0.3323	0.2448		0.7524	0.4542	0.2844	0.1357		0.6537	0.8259	0.5026	0.3483		0.6986	0.5927	0.3702	0.403		0.76	0.5632	0.4012	0.2221		0.6336	0.4918	0.2662	0.2507
0.6596	0.5539	0.2683	0.28		0.5711	0.4842	0.3419	0.1705		0.6519	0.8129	0.4303	0.3562		0.683	0.6511	0.4426	0.3604		0.5806	0.5771	0.4304	0.2527		0.6637	0.5219	0.3566	0.231
0.7655	0.4258	0.3206	0.2661		0.5857	0.462	0.2527	0.1055		0.6964	0.4252	0.4663	0.2981		0.6756	0.6757	0.41	0.3799		0.6736	0.6573	0.3317	0.285		0.6126	0.5204	0.434	0.2022
0.6679	0.5187	0.3066	0.2083		0.6644	0.4847	0.2196	0.1331		0.7375	0.5435	0.3528	0.3109		0.6544	0.6165	0.4344	0.3997		0.6929	0.5736	0.4322	0.1607		0.6121	0.5634	0.4601	0.2146
0.732	0.5372	0.3316	0.2284		0.7183	0.448	0.2939	0.1555		0.6738	0.7668	0.5158	0.3177		0.7102	0.6294	0.4824	0.3652		0.6051	0.5721	0.2981	0.2503		0.7112	0.6012	0.3925	0.2472
0.5782	0.4382	0.2978	0.2131		0.5888	0.4227	0.2934	0.1249		0.6903	0.6614	0.4944	0.354		0.6872	0.6791	0.4299	0.2839		0.6514	0.5029	0.2884	0.2968		0.5614	0.531	0.49	0.2071
0.7985	0.4659	0.4364	0.23		0.5895	0.4125	0.2568	0.2327		0.6844		0.4927	0.3967		0.6016	0.5932	0.44	0.2849		0.6787	0.5288	0.3841	0.2189		0.7124	0.5618	0.4673	0.2252
0.6094	0.6086	0.4227	0.2046		0.5635	0.3855	0.265	0.1584		0.7224		0.498	0.2675		0.5966	0.5524	0.4408	0.3009		0.69	0.5695	0.4592	0.2365		0.7839	0.5582	0.435	0.2283
0.6151	0.5627	0.316	0.2776		0.7914	0.3936	0.2894	0.119		0.5707		0.4068	0.3687		0.5694	0.6851	0.4321	0.2853		0.6604	0.5819	0.3442	0.2827		0.6432	0.4999	0.5323	0.223
0.718	0.6286	0.3285	0.1932		0.6617	0.4158	0.2826	0.1612		0.7983		0.3882	0.2393		0.7235	0.5594	0.3875	0.4428		0.7367	0.6237	0.4623	0.2845		0.6819	0.5126	0.5315	0.3892
0.6465	0.6146	0.3612	0.2967		0.7376	0.4299	0.1691	0.1778		0.5294		0.3876	0.203		0.634	0.6153	0.5265	0.2133		0.6845	0.6496	0.3357	0.2928		0.7191	0.5874	0.457	0.3983
0.6844	0.551	0.3909	0.2848		0.7925	0.4291	0.2536	0.087		0.5953		0.4638	0.2558		0.5587	0.5351	0.4247	0.358		0.6016	0.614	0.3084	0.2775		0.7034	0.5579	0.5509	0.3836
0.6735	0.5585	0.4153	0.2417		0.8586	0.3836	0.2224	0.1251		0.6637		0.546	0.2817		0.6299	0.5216	0.5068	0.3483		0.6914	0.6993	0.3432	0.2994		0.5465	0.5464	0.603	0.3471
0.6238	0.6738	0.5395	0.2231		0.7804	0.3892	0.1474	0.2188		0.6429		0.513	0.2324		0.6247	0.5851	0.4257	0.3562		0.7296	0.6087	0.3311	0.2059		0.6364	0.4968	0.5504	0.3705
	0.6629	0.3281	0.2409		0.6076	0.4286		0.1694		0.7531		0.5429	0.3124		0.6536	0.5016	0.3867	0.2981		0.6045	0.5802	0.3332	0.1937		0.7881	0.62	0.4258	0.3506
	0.6648	0.3902	0.2055		0.63	0.3992		0.1732		0.6125		0.4942	0.3215		0.7516	0.5653	0.4492	0.3109		0.7628	0.7629	0.3352	0.2316		0.6681	0.694		0.3413
	0.6737	0.3511	0.2184		0.6478	0.3857		0.1504		0.6185		0.4027	0.2696		0.6753	0.6638	0.4777			0.574		0.3398	0.1329		0.7288	0.5897		0.3328
	0.6857	0.3757	0.2418		0.734			0.2137		0.6108		0.5064	0.2758		0.7489	0.6343	0.4881			0.6633		0.3551	0.1984		0.6536	0.7885		0.3191
	0.6625	0.3395	0.2903									0.4375			0.6567	0.6615	0.4321			0.6545		0.3983	0.2117			0.6581		0.3565
	0.5895		0.2471									0.6071				0.5167	0.5043			0.6646		0.347
	0.5797		0.2249													0.6556	0.4994
	0.6558															0.6262	0.4281
																0.6223

## Sheet: mpc1nrga1
Width/Length
Col-0-C	Col-0-ABA		mp1-C	mpc1-ABA		nrga1-C	nrga1-ABA		mpc1/nrga1-C	mpc1/nrga1-ABA
0.5605	0.2015		0.6019	0.249		0.6543	0.1791		0.6159	0.1676
0.6256	0.2279		0.6335	0.2004		0.6069	0.1828		0.7185	0.1624
0.7478	0.2342		0.6441	0.1642		0.6225	0.1381		0.6784	0.1534
0.6937	0.2182		0.7046	0.1432		0.636	0.1359		0.7102	0.1391
0.7126	0.2104		0.6949	0.1455		0.564	0.1557		0.7835	0.1762
0.7968	0.1932		0.6329	0.143		0.5827	0.1296		0.7234	0.1723
0.5568	0.1825		0.6439	0.1748		0.6161	0.1108		0.7834	0.1603
0.7011	0.1932		0.679	0.1014		0.5936	0.1689		0.7878	0.1217
0.6134	0.2692		0.7338	0.1042		0.6519	0.1113		0.77	0.1283
0.7073	0.2722		0.7095	0.0907		0.5649	0.1335		0.6853	0.1145
0.7515	0.1991		0.7135	0.1526		0.7081	0.1659		0.6528	0.1399
0.7488	0.2718		0.6996	0.1343		0.5833	0.1461		0.7022	0.1273
0.7211	0.3296		0.644	0.135		0.6118	0.1674		0.6706	0.139
0.6707	0.2459		0.6129	0.1525		0.6783	0.1111		0.6606	0.1326
0.7486	0.2456		0.6473	0.1906		0.6283	0.1287		0.6956	0.0849
0.6803	0.293		0.7149	0.0941		0.6282	0.1249		0.7137	0.1735
0.7672	0.1888		0.7215	0.0876		0.6421	0.1448		0.7243	0.155
0.7494	0.2157		0.6008	0.0894		0.7037	0.1342		0.6649	0.0937
0.7084	0.1848		0.6595	0.1489		0.6146	0.1498		0.7718	0.1228
0.6586	0.2121		0.6265	0.1374		0.6136	0.1927		0.772	0.1238
0.6628	0.2615		0.6511	0.1235		0.6316	0.1091		0.6689	0.1445
0.6782	0.1968		0.6839	0.067		0.6325	0.1287		0.6218	0.1802
0.7529	0.1673		0.6637	0.152		0.5897	0.1289		0.7527	0.1522
0.6842	0.2113		0.618	0.1184		0.6213	0.1367		0.6402	0.1518
0.7243	0.2109		0.6323	0.0919		0.6086	0.1322		0.705	0.1222
0.6432	0.2267		0.6174	0.0887		0.6313	0.123		0.7687	0.1496
0.6066	0.2067		0.595	0.1261		0.6686	0.1339		0.7437	0.1894
0.6545	0.2348		0.6695	0.1323		0.6543	0.1389		0.7665	0.2215
0.5958	0.2526		0.6814	0.1251		0.6253	0.1348		0.704	0.2075
0.6473	0.194		0.6108	0.1872		0.645	0.1406		0.7854	0.1599
0.6501	0.1932		0.6779	0.1636		0.661	0.2026		0.7704	0.1534
0.6186	0.3049		0.6346	0.093		0.6899	0.1408		0.7065	0.1282
0.5326	0.3208		0.6062	0.182		0.6181	0.1535		0.5403	0.1584
0.5346	0.4345		0.6235	0.1747		0.5832	0.1172		0.5418	0.1109
0.4776	0.2745		0.6851	0.1395		0.6803	0.146		0.5179	0.2004
	0.3228		0.6614	0.1218		0.6097	0.1592		0.5571	0.1334
	0.2739		0.7016	0.1648		0.6662	0.1211		0.5353	0.1296
	0.2367		0.7093	0.1652		0.7456			0.576	0.1621
	0.2512		0.7407	0.2211		0.9007			0.5979	0.1478
	0.3683		0.6246	0.1228		0.7055			0.6078	0.135
				0.1678		0.7285			0.6037
						0.7466			0.4976
									0.5832

## Sheet: Pyruvate treatment
Width/Length
Control	10	100	1000
0.6126	0.5169	0.4624	0.518
0.5875	0.6668	0.4941	0.5498
0.6666	0.5295	0.4322	0.5312
0.6609	0.7014	0.4533	0.5365
0.5271	0.5701	0.465	0.5396
0.6876	0.6499	0.4872	0.5302
0.6873	0.5441	0.4085	0.536
0.7399	0.5873	0.3765	0.5463
0.6962	0.6415	0.4463	0.4733
0.7657	0.699	0.4014	0.4955
0.6369	0.689	0.4718	0.5057
0.6943	0.692	0.4289	0.5025
0.6474	0.6124	0.4204	0.5879
0.6913	0.6062	0.4815	0.5183
0.7504	0.6527	0.3901	0.4174
0.6779	0.6983	0.4858	0.5303
0.6642	0.5423	0.5251	0.5501
0.7711	0.6723	0.5041	0.437
0.6698	0.5499	0.4042	0.4187
0.7183	0.528	0.4552	0.4056
0.6729	0.6832	0.4578	0.4063
0.6504	0.6671	0.3656	0.4525
0.7533	0.5749	0.4247	0.5096
0.6733	0.5955	0.5237	0.4043
0.6399	0.6035	0.488	0.4577
0.6776	0.5488	0.4554	0.4992
0.6329	0.6391	0.4211	0.4839
0.6576	0.652	0.4539	0.5198
0.7552	0.6564	0.4759	0.501
0.6147	0.5406	0.4849	0.466
0.635	0.4834	0.4285	0.4757
0.6304	0.5609	0.4472	0.5067
0.7426		0.4214	0.4219
0.5733		0.3184	0.464
0.6456		0.4276	0.5136
0.5904		0.569	0.4872
0.5556		0.6293	0.5134
0.6941		0.6106	0.3695
0.6666		0.5873	0.3918
0.579		0.515	0.3853
0.6336		0.4648	0.373
0.5572		0.5899	0.4658
		0.6968	0.4354
			0.4581
			0.3739
			0.4487
			0.3907

## Sheet: rbohdf
Width/Length
Col-0-C	rbohd/f-C		Col-0-Pyruvate	rbohd/f-Pyruvate
0.5733	0.5692		0.4916	0.6402
0.6231	0.7295		0.4046	0.7251
0.7137	0.7344		0.5418	0.694
0.6723	0.6072		0.4801	0.7655
0.647	0.5847		0.3919	0.7082
0.6507	0.6887		0.4453	0.6933
0.6331	0.7002		0.4513	0.7657
0.7339	0.8177		0.4484	0.677
0.7369	0.7878		0.4446	0.7031
0.752	0.7202		0.4906	0.7171
0.6371	0.7843		0.4326	0.6543
0.6233	0.6325		0.4838	0.7776
0.7271	0.7012		0.4857	0.7719
0.6975	0.7757		0.4139	0.6222
0.6114	0.7932		0.4154	0.698
0.7172	0.7458		0.5147	0.6687
0.6768	0.7258		0.4866	0.543
0.6173	0.7151		0.4633	0.654
0.9359	0.6403		0.4048	0.7206
0.7292	0.7479		0.4958	0.6569
0.726	0.7567		0.4896	0.6933
0.7112	0.6631		0.4867	0.5324
0.6847	0.6966		0.4923	0.7514
0.6662	0.7898		0.505	0.6154
0.6531	0.7189		0.463	0.6789
0.65	0.6444		0.4827	0.5997
0.6772	0.7901		0.4637	0.6562
0.6428	0.6132		0.4607	0.7345
0.747	0.6282		0.4003	0.6434
0.6793	0.5177		0.4563	0.5957
0.6817	0.6939		0.4564	0.7245
0.74	0.5845		0.5363	0.6326
0.5794	0.5789		0.4402	0.6371
0.6169	0.6095		0.4646	0.5198
0.6733	0.6595		0.4442	0.5571
0.6992	0.5819		0.4892	0.6875
0.7486	0.6479		0.5479	0.7156
0.6658	0.6838		0.4297	0.5403
0.6733	0.6449		0.4445	0.5338
0.6865	0.6059		0.4432	0.5145
0.7383	0.644		0.4516	0.5069
0.6062	0.6725		0.4394
0.5901	0.5635		0.6609
0.5154	0.5548		0.6276
0.4946	0.5594		0.4524
0.5246	0.5648		0.6457
0.5475	0.4899
	0.5718
